# Supplementary material for: Twenty-Five-Year Trends in Dietary Patterns among Chinese Adults from 1991 to 2015
Source: Nutrients. 2021 Apr 16;13(4):1327. doi: 10.3390/nu13041327 (PMC8072541; doi:10.3390/nu13041327)
Supplement: Supplementary file 1 [file nutrients-13-01327-s001.zip]

Archive with 1 entries (1 files):
- nutrients-1143387-supplementary.pdf
